# Supplementary material for: Detection of Human papillomavirus and the role of p16INK4a in colorectal carcinomas
Source: PLoS One. 2020 Jun 25;15(6):e0235065. doi: 10.1371/journal.pone.0235065 (PMC7316293; doi:10.1371/journal.pone.0235065)
Supplement: S1 File — (XLS) [file pone.0235065.s001.xls]

## Sheet: Data Base
ID	Date of diagnosis	Date of birth	Age code	Age in years	Sex	Marital status	Ethnicity	Smoker	Alcohol consumption	Proctological	Colonoscopy	Lesion Location	Specific Lesion Location	Histological type	Specific histological type	Status HPV	Genoype	Treatment Chemotherapy	Treatment Radiotherapy	Treatment Surgery	Size of tumor	Specific size of tumor	Lymph node metastasis	Specific lymph node metastasis	Distant metastasis	Specific Distant metastasis	Staging	Specific Staging	Registered death	Time in months	Immunohistochemistry (IHC)	Marking intensity IHC	Result of expression p16
34O	1999-02-18	1960-07-15	1	38	1	1	2	1	2	2	2	2	2	1	1	1	HPV18	2	2	1	1	2	1	1	1	0	1	2	0	60	45	1	1
19A	2009-08-27	1955-01-20	2	54	1	2	2	1	2	2	1	1	1	1	1	0		2	2	9999	1	0	1	0	1	0	1	0	0	60	0	1	1
10B	2010-08-16	1954-11-30	2	55	1	2	2	1	2	2	1	2	2	1	1	0		2	2	1	1	2	1	1	1	0	1	2	0	60	0	0	1
17A	2009-02-19	1948-07-19	2	60	1	1	2	1	2	1	1	2	3	1	1	0		2	2	1	1	2	1	1	1	0	1	2	0	60	0	1	1
2	2009-06-18	1930-09-03	2	78	0	2	2	1	2	2	1	2	3	1	1	1	HPV31	2	2	1	2	3	1	1	1	0	1	3	1	50	20	1	1
5O	2009-05-27	1944-09-10	2	64	0	1	1	1	2	2	1	2	2	1	1	0		1	2	2	1	0	1	0	1	0	1	0	1	5	0	1	1
2B	1992-12-04	1953-07-07	1	39	0	2	2	1	1	2	1	2	3	1	1	0		1	2	1	2	3	1	1	1	0	1	3	0	60	0	0	1
31O	2009-01-17	1935-02-10	2	73	0	1	2	1	2	1	1	2	3	1	1	0		1	1	1	1	2	1	1	1	0	1	2	1	9	0	1	1
6	2009-01-20	1937-02-08	2	71	0	1	2	1	2	2	1	2	3	1	1	0		2	2	9999	1	0	1	0	1	0	1	0	1	2	0	1	1
25O	2008-03-11	1969-09-28	1	38	1	2	1	1	2	2	2	2	2	1	1	0		1	2	1	2	3	2	2	1	0	0	5	1	21	0	1	1
37B	2009-06-10	1969-06-16	1	39	1	1	1	1	2	2	1	2	2	1	1	0		1	1	1	2	3	2	3	2	2	0	8	0	60	20	1	1
53t	2010-05-14	1918-05-07	2	92	1	1	1	1	2	1	1	2	2	1	1	0		2	2	1	2	3	2	2	1	0	0	5	0	60	45	2	1
20O	2010-11-17	1958-02-24	2	52	0	1	1	1	1	2	1	2	3	1	1	0		1	2	1	2	3	2	2	1	0	0	5	1	16	0	1	1
18B	2008-10-07	1946-12-28	2	61	0	1	1	1	2	2	1	2	3	1	1	0		1	2	1	1	2	2	2	1	0	0	4	0	60	20	2	1
28B	2010-05-27	1950-07-11	2	59	0	2	1	1	2	2	1	2	3	1	1	1	HPV58	2	2	1	2	3	1	1	1	0	1	3	0	60	70	2	0
41	2009-09-28	1954-01-17	2	55	0	2	1	1	2	1	2	1	1	1	1	0		1	2	1	1	2	1	1	1	0	1	2	0	60	50	2	0
44t	2010-10-04	1944-06-07	2	66	1	2	2	1	2	2	1	2	3	1	1	0		2	2	1	1	2	2	2	1	0	0	4	0	60	90	3	0
3	2009-03-11	1942-07-05	2	66	1	1	2	0	2	1	1	1	1	1	1	0		1	2	1	1	2	1	1	1	0	1	2	0	60	0	1	1
32t	2010-04-13	1938-10-12	2	71	1	2	1	0	2	2	1	1	1	1	1	0		1	1	1	1	0	1	0	1	0	1	0	1	10	0	0	1
40B	2009-03-11	1941-04-24	2	67	1	1	1	0	2	2	1	2	2	1	1	0		1	2	1	2	3	1	1	1	0	1	3	0	60	0	0	1
49t	2010-10-27	1952-12-13	2	57	1	1	1	0	2	1	1	2	2	1	1	0		1	2	1	1	1	1	1	1	0	1	2	0	60	0	1	1
14	2008-10-22	1932-02-15	2	76	1	1	2	0	1	1	1	2	3	1	1	0		1	1	1	1	1	1	1	1	0	1	2	1	13	10	1	1
5A	2009-06-19	1943-09-29	2	65	1	2	2	0	2	2	1	2	3	1	1	0		2	2	1	1	2	1	1	1	0	1	2	0	60	10	1	1
16B	2010-06-22	1962-02-06	1	48	1	2	2	0	2	2	1	2	3	1	1	0		2	2	1	1	2	1	1	1	0	1	2	0	60	40	3	1
47	2010-02-19	1925-03-19	2	84	0	2	1	0	2	1	1	1	1	1	1	1	HPV16	1	1	2	1	0	1	0	1	0	1	0	1	10	20	1	1
12A	2008-08-15	1948-12-17	2	59	0	1	2	0	2	1	1	2	3	1	1	1	HPV16	1	1	1	2	3	1	1	1	0	1	3	0	60	20	1	1
11	2009-04-27	1963-08-09	1	45	0	2	2	0	1	1	1	1	1	1	1	0		1	2	1	1	0	1	0	1	0	1	0	1	12	20	1	1
46	2010-09-10	1957-09-23	2	52	0	2	1	0	2	1	2	2	2	1	1	0		2	2	1	2	3	1	1	1	0	1	3	1	0	0	0	1
25t	2009-11-05	1927-05-09	2	82	0	2	1	0	2	2	2	2	2	1	1	0		2	2	1	1	2	1	1	1	0	1	2	0	60	15	1	1
44B	2009-02-13	1978-05-21	1	30	0	1	1	0	2	2	1	2	2	1	1	0		1	2	1	2	3	1	1	1	0	1	3	0	60	10	1	1
1	2010-07-30	1919-02-21	2	91	0	1	1	0	2	2	2	2	3	1	1	0		2	2	1	2	3	1	1	1	0	1	3	0	60	0	0	1
40t	2009-11-24	1986-03-07	1	23	1	1	2	0	2	2	1	2	2	1	1	1	HPV58	1	2	1	1	2	2	2	1	0	0	4	0	60	10	1	1
23A	2010-01-07	1936-08-19	2	73	1	2	1	0	2	1	1	1	1	1	1	0		2	2	1	2	3	2	3	1	0	0	5	1	2	10	1	1
28A	2010-07-05	1973-10-10	1	36	1	2	2	0	2	1	1	1	1	1	1	0		1	1	1	2	3	2	3	1	0	0	5	1	26	20	1	1
30A	2010-07-05	1932-08-25	2	77	1	1	2	0	2	1	1	1	1	1	1	0		2	2	1	1	2	2	2	1	0	0	4	1	15	10	1	1
11T	2010-11-04	1955-02-27	2	55	1	2	2	0	2	2	1	2	2	1	1	0		1	1	1	2	3	2	3	1	0	0	5	1	57	0	0	1
46t	2009-05-19	1949-10-03	2	59	1	1	2	0	2	2	1	2	2	1	1	0		1	2	1	1	2	2	2	2	2	0	8	0	60	0	0	1
29A	2006-10-06	1965-01-22	1	41	1	2	2	0	2	1	1	2	3	1	1	0		1	2	1	2	4	2	3	1	0	0	6	1	39	10	1	1
21O	2009-11-18	1952-11-17	2	57	0	2	1	0	2	2	1	2	2	1	1	1	HPV16 HP	1	2	1	2	4	2	2	2	1	0	7	0	60	0	0	1
31t	2009-05-25	1967-07-04	1	41	0	1	1	0	1	2	1	2	2	1	1	1	HPV16	1	2	1	2	3	2	3	1	0	0	5	0	60	45	2	1
25	2009-09-22	1945-05-20	2	64	0	2	1	0	2	1	1	1	1	1	1	0		1	2	1	2	3	2	3	2	1	0	7	1	15	0	0	1
43	2009-07-20	1942-03-25	2	67	0	2	2	0	2	1	1	1	1	1	1	0		1	1	1	2	3	2	2	2	2	0	8	1	41	20	1	1
33O	2010-08-04	1954-09-03	2	55	0	2	2	0	2	2	1	2	2	1	1	0		1	2	1	1	2	2	3	2	1	0	7	1	5	0	0	1
38t	2009-12-21	1947-11-07	2	62	0	2	1	0	2	2	2	2	2	1	1	0		2	2	1	2	3	2	3	1	0	0	5	1	48	0	0	1
42t	2010-02-02	1950-07-13	2	59	0	2	2	0	2	2	1	2	2	1	1	0		2	2	1	1	1	1	1	2	1	0	7	1	10	0	0	1
44	2009-10-14	1964-04-26	1	45	0	2	1	0	2	2	1	2	2	1	1	0		2	2	1	2	3	2	2	1	0	0	5	0	60	15	2	1
27	2009-06-15	1954-03-06	2	55	0	1	2	0	2	1	1	2	3	1	1	0		1	2	1	1	2	2	3	1	0	0	5	1	30	20	2	1
33t	2009-04-16	1934-06-10	2	74	0	1	2	0	2	2	1	2	3	1	1	0		1	2	1	2	3	2	3	1	0	0	5	1	20	15	1	1
10A	2009-02-19	1931-07-20	2	77	1	2	1	0	2	2	2	1	1	1	1	1	HPV31	2	2	1	2	3	1	1	1	0	1	3	1	1	70	2	0
22	2010-05-20	1966-12-17	1	43	1	2	2	0	2	2	2	2	2	1	1	0		2	2	1	2	3	1	1	1	0	1	3	0	60	50	2	0
33A	2010-07-19	1928-05-11	2	82	1	2	1	0	2	2	1	2	2	1	1	0		2	2	1	1	2	1	1	1	0	1	2	1	4	50	2	0
35t	2009-10-27	1937-09-30	2	72	1	1	1	0	2	2	1	2	2	1	1	0		2	2	1	1	2	1	1	1	0	1	2	1	38	60	1	0
7O	2007-07-11	1959-09-26	1	47	1	2	1	0	2	1	1	2	2	1	1	0		1	2	1	2	3	1	1	1	0	1	3	1	24	100	3	0
23O	2010-08-26	1944-07-24	2	66	0	2	1	0	2	2	1	2	2	1	1	0		1	2	1	2	3	1	1	1	0	1	3	0	60	60	2	0
35A	2008-12-05	1940-07-30	2	68	0	2	2	0	1	2	1	2	2	1	1	0		2	2	1	1	2	1	1	1	0	1	2	1	3	50	2	0
4A	2009-12-09	1944-09-11	2	65	0	2	2	0	2	1	2	2	2	1	1	0		2	2	1	1	2	1	1	1	0	1	2	1	24	70	2	0
37t	2010-02-01	1934-04-13	2	75	0	1	2	0	1	1	1	2	3	1	1	0		2	2	1	2	3	1	1	1	0	1	3	0	60	60	1	0
15A	2009-09-24	1922-05-05	2	87	1	1	1	0	2	2	1	1	1	1	1	0		2	2	1	2	4	2	3	2	1	0	7	1	50	80	2	0
28	2010-01-05	1977-05-04	1	32	1	1	2	0	1	2	2	1	1	1	1	0		2	2	1	1	2	2	3	1	0	0	5	1	1	80	1	0
16O	2009-09-25	1931-05-30	2	78	1	1	1	0	2	2	1	2	2	1	1	0		2	2	1	2	3	1	1	2	1	0	7	1	2	80	2	0
2O	2010-02-12	1965-04-05	1	44	1	2	1	0	2	2	1	2	2	1	1	0		1	2	1	2	3	2	3	2	1	0	7	1	29	50	2	0
38B	2009-07-03	1956-01-18	2	53	1	2	2	0	2	2	2	2	3	1	1	0		2	2	1	2	3	2	2	1	0	0	5	0	60	60	2	0
9A	2009-04-24	1975-11-12	1	33	1	1	2	0	2	1	2	2	3	1	1	0		2	2	1	2	3	2	2	1	0	0	5	1	4	50	2	0
10T	2009-11-21	1959-08-18	2	50	0	2	2	0	2	2	1	2	2	1	1	0		1	2	1	2	3	2	3	1	0	0	5	0	60	60	3	0
1O	2010-08-26	1949-07-10	2	61	0	1	1	0	2	2	2	2	2	1	1	0		2	2	1	2	3	2	3	1	0	0	5	1	2	80	2	0
21T	2010-01-11	1959-08-27	2	50	0	1	1	0	2	1	1	2	2	1	1	0		1	2	1	2	3	2	2	1	0	0	5	0	60	90	2	0
36B	2010-04-26	1968-10-04	1	41	0	1	1	0	1	2	1	2	3	1	1	0		1	2	1	1	2	2	3	1	0	0	5	0	60	50	1	0
34B	2010-02-10	1938-11-11	2	71	1	1	1	9999	9999	2	1	2	3	1	1	1	HPV58	2	2	1	1	2	1	1	1	0	1	2	0	60	45	1	1
14B	2011-08-13	1961-08-03	2	50	1	1	1	9999	9999	2	1	2	2	1	1	0		2	2	2	1	1	1	1	1	0	1	2	0	60	0	1	1
18T	2009-11-17	1976-01-06	1	33	1	1	1	9999	9999	2	1	2	2	1	1	0		2	2	1	1	2	1	1	1	0	1	2	0	60	0	0	1
25B	2009-12-10	1950-09-03	2	59	1	2	2	9999	9999	2	1	2	3	1	1	0		2	2	1	1	2	1	1	1	0	1	2	0	60	0	0	1
36A	2009-03-18	1954-04-13	2	54	0	1	2	9999	9999	1	2	2	2	1	1	1	HPV16	2	2	1	1	0	1	0	1	0	1	0	0	60	20	1	1
24B	2009-02-16	1945-01-10	2	64	0	2	1	9999	9999	2	2	2	3	1	1	0		2	2	1	1	2	1	1	1	0	1	2	0	60	25	1	1
23B	2009-09-14	1937-09-23	2	71	0	2	1	9999	9999	2	2	2	3	1	1	0		2	2	1	1	2	2	2	1	0	0	4	0	60	10	1	1
4T	2010-02-05	1949-10-01	2	60	1	1	2	9999	9999	2	2	2	2	1	1	0		1	2	1	2	3	1	1	1	0	1	3	1	60	75	1	0
38	2010-11-05	1926-11-06	2	83	0	1	1	9999	9999	2	1	1	1	1	1	1	HPV26	1	1	2	1	0	1	0	1	0	1	0	0	60	80	2	0
28t	2010-03-24	1938-07-18	2	71	1	1	2	9999	9999	2	2	2	2	1	1	0		2	2	1	2	3	2	3	1	0	0	5	0	60	60	1	0
54t	2010-02-09	1967-08-23	1	42	1	2	1	9999	9999	2	2	2	2	1	1	0		1	2	1	1	2	1	1	2	2	0	8	1	34	50	2	0
29O	2001-11-01	1951-05-26	2	50	0	2	2	1	2	1	1	2	3	0	2	0		1	1	1	1	1	1	1	1	0	1	2	0	60	0	0	1
24A	2010-01-14	1927-06-06	2	82	1	1	2	0	2	1	2	1	1	0	3	0		2	2	1	1	1	1	1	1	0	1	2	0	60	0	0	1
18	2010-06-28	1990-09-26	1	19	1	1	1	0	2	1	2	1	1	0	3	0		1	2	2	1	0	1	0	1	0	1	0	1	2	20	1	1
8O	2009-10-05	1926-12-27	2	82	1	1	1	0	2	2	1	2	2	0	2	0		2	2	2	1	0	1	0	1	0	1	0	1	0	0	0	1
17T	2009-02-23	1957-04-23	2	51	1	2	2	0	2	2	1	2	2	0	2	0		2	2	1	1	2	1	1	1	0	1	2	0	60	10	1	1
26	2010-07-22	1948-07-04	2	62	1	1	1	0	2	1	1	2	3	0	2	0		2	2	1	1	1	1	1	1	0	1	2	0	60	0	0	1
21B	2010-06-18	1944-08-25	2	65	0	2	1	0	2	1	2	1	1	0	2	0		1	1	9999	1	0	1	0	1	0	1	0	0	60	20	2	1
45	2009-03-10	1949-02-24	2	60	0	2	1	0	2	1	1	1	1	0	2	0		1	1	2	1	1	1	1	1	0	1	2	0	60	20	2	1
9T	2010-03-04	1933-04-04	2	76	1	2	1	0	2	2	2	2	2	0	2	0		2	2	1	1	2	1	1	2	3	0	9	1	9	0	1	1
29	2008-10-15	1958-12-15	1	49	1	2	1	0	2	2	1	2	3	0	2	0		2	2	1	1	5	1	1	1	0	1	1	0	60	80	2	0
10	2009-06-30	1935-03-05	2	74	0	2	1	0	2	1	1	1	1	0	2	0		2	2	1	1	2	1	1	1	0	1	2	1	4	50	3	0
15T	2010-04-30	1929-07-13	2	80	1	1	1	9999	9999	2	2	2	2	0	3	0		2	2	1	1	2	2	2	1	0	0	4	1	9	0	1	1
50t	2010-03-15	1945-04-09	2	64	1	1	1	9999	9999	2	2	2	2	0	3	0		1	2	1	2	3	2	3	1	0	0	5	0	60	10	1	1
14O	2010-05-27	1946-02-20	2	64	0	2	1	9999	9999	2	2	2	2	0	3	0		2	2	1	2	3	2	2	1	0	0	5	1	2	20	1	1

## Sheet: Variable dictionary
Variable Name	Type	Measure	Variable label	label (values)	Missing
ID	numeric	nominal	Identifition number
Date of diagnosis	numeric	scale	Date of diagnosis colorectal cancer
Date of birth	numeric	scale	Date of birth
Age code	numeric	nominal	Categorized age
Age in years	numeric	scale	Age (years)	<50 (1); ≥50 (2)
Sex	numeric	ordinal	Sex	male (0); feminine (1)
Marital status	numeric	nominal	Marital status	single (1); married (2)
Ethnicity	numeric	nominal	Ethnicity	white (1); mixed race (2)
Smoker	numeric	nominal	Smoker	No (0); Yes (1)	9999
Alcohol consumption	numeric	nominal	Alcohol consumption	No (1); Yes (2)	9999
Proctological	numeric	nominal	First exam proctological	With lesion (1); No lesion (2)	9999
Colonoscopy	numeric	nominal	First exam colonoscopy	With lesion (1); No lesion (2)	9999
Lesion Location	numeric	nominal	anatomical site lesion	Rectum (1); colon (2); Retosigmoid junction (3)	9999
Specific Lesion Location	numeric	nominal	Specific Lesion Location	Rectum only (1); Lower rectum (2); Medium rectum (3); Superior rectum (4); Sigmoid rectum junction (5); Sigmoid colon (6); Descending colon (7); Transverse colon (8); Colon; ascending (9); Cecum (10)	9999
Histological type	numeric	nominal	Histological type	Usual Tubular-villous and mucinous pattern (0); Usual Tubular Standard (1)
Specific histological type	numeric	nominal	Specific histological type	Usual Tubular Standard (1); Usual Tubular-villous pattern (2); Mucinous (3)
Status HPV	numeric	nominal	Status HPV	Negative (0); Positive (1)
Genoype	numeric	nominal	Genoype HPV
Treatment Chemotherapy	numeric	nominal	Treatment Chemotherapy	Yes (1); No (2)
Treatment Radiotherapy	numeric	nominal	Treatment Radiotherapy	Yes (1); No (2)
Treatment Surgery	numeric	nominal	Treatment Surgery	Yes (1); No (2)
Size of tumor	numeric	nominal	Size of tumor (AJCC)	Tis-T2 (1); T3-T4 (2)
Specific size of tumor	numeric	ordinal	Specific size of tumor	TX (0); T1 (1); T2 (2); T3 (3); T4 (4); Tis (5)
Lymph node metastasis	numeric	nominal	Lymph node metastasis (AJCC)	Nx-N0 (1); N1-N2 (2)
Specific lymph node metastasis	numeric	ordinal	Specific lymph node metastasis	NX (0); N0 (1); N1 (2); N2 (3)
Distant metastasis	numeric	nominal	Distant metastasis (AJCC)	M0 (1); M1 (2)
Specific Distant metastasis	numeric	ordinal	Specific Distant metastasis	M0 (0); M1 (1a); M1b (2); M1c (3)
Staging	numeric	nominal	Staging (AJCC)	III-IV (0); 0-II (1)
Specific Staging	numeric	ordinal	Specific Staging	0 (1); I (2); IIA (3); IIIA (4); IIIB (5); IIIC (6); IVA (7); IVB (8); IVC (9)
Registered death	numeric	nominal	Death for colorectal cancer	No (0); Death (1)
Time in months	numeric	scale	Follow=up time (months)
Immunohistochemistry (IHC)	numeric	nominal	Immunohistochemistry (IHC)
Marking intensity IHC	numeric	nominal	Marking intensity IHC	Absent (0); Poor (1); Moderate (2); Strong (3)
Result of expression p16	numeric	nominal	Result of expression p16	>50% (0) ≤50% (1)
