# Supplementary material for: Detection of Human papillomavirus and the role of p16INK4a in colorectal carcinomas
Source: PLoS One. 2020 Jun 25;15(6):e0235065. doi: 10.1371/journal.pone.0235065 (PMC7316293; doi:10.1371/journal.pone.0235065)
Supplement: S2 File — (XLS) [file pone.0235065.s002.xls]

## Sheet: Colorectal cancer
Cod. Colorectal cancer	[]ng/µL	260/280	260/230
34O	396.9	1.8	2.1
19A	368	1.8	2
10B	370	1.8	2
17A	535	1.8	2
2	338.7	1.8	2.1
5O	265	1.9	2.2
2B	2057.7	1.8	2.1
31O	555.3	1.8	2.1
6	589.2	1.8	2.1
25O	473.3	1.8	2.1
37B	1034.3	1.9	2.2
53t	888.1	1.9	2.2
20O	536.8	1.9	2.2
18B	1107.1	1.9	2.2
28B	402.4	1.8	2.1
41	882	1.8	2.1
44t	959	1.8	2
3	328.7	1.9	2.2
32t	336.5	1.9	2.2
40B	578	1.9	2.2
49t	621.9	1.8	2
14	327.5	1.8	2
5A	541.5	1.8	2.1
16B	712.1	1.8	2.1
47	419.9	1.9	2.2
12A	330	1.9	2.2
11	386	1.8	2.1
46	444	1.8	2.2
25t	302.8	1.8	2.1
44B	366	1.9	2.2
1	412	1.9	2.1
40t	556.1	1.8	2.2
23A	239.3	1.8	2.1
28A	270.8	1.8	2.1
30A	426	1.9	2.2
11T	312.1	1.9	2.2
46t	543	1.9	2.2
29A	434.1	2	2.3
21O	450.8	1.8	2
31t	382.3	1.9	2.1
25	415.4	1.9	2.2
43	614	1.9	2.2
33O	728	1.9	2.2
38t	568	1.8	2.1
42t	355.3	1.9	2.2
44	977	1.8	2.1
27	403.4	1.8	2.1
33t	744	1.8	2.1
10A	520.2	1.8	2
22	350	1.8	2.1
33A	579.3	1.9	2.2
35t	526.4	1.9	2.2
7O	389.8	1.8	2.1
23O	341.8	1.8	2.1
35A	348.8	1.8	2
4A	728	1.8	2
37t	317.6	1.8	2
15A	523.2	1.8	2
28	393.6	1.8	2
16O	766.1	1.9	2.2
2O	910	1.9	2.3
38B	363.6	1.8	2
9A	808	1.8	2
10T	616.4	1.9	2.1
1O	433.5	1.8	2
21T	561.4	1.8	2.1
36B	322.9	1.9	2.2
34B	523.9	1.8	2.1
14B	1347.7	1.8	2.1
18T	1038.3	1.9	2.2
25B	605	1.9	2.3
36A	388	1.9	2.2
24B	771	1.8	2.2
23B	377.2	1.8	2.1
4T	746.8	1.9	2.2
38	446.4	1.8	2.2
28t	292.8	2	2.2
54t	387.6	1.8	2
29O	526	1.8	2
24A	421	2	2.2
18	2276.3	1.9	2.1
8O	480.6	1.8	2.1
17T	437.1	1.8	2
26	683.6	1.8	2
21B	359.1	1.8	2
45	457.8	1.8	2
9T	571	1.8	2.1
29	666.5	1.9	2.1
10	1403.7	1.8	2.1
15T	1156.1	1.9	2.2
50t	501.4	1.9	2.2
14O	1512.5	1.8	2.1

## Sheet: Tissue Adjacent
Cod. Tissue Adjacent (TA)	[]ng/µL	260/280	260/230
TA-34O	336.1	1.8	2
TA-19A	388	1.8	2
TA-17A	469.3	2	2.3
TA-2	421.5	1.8	2
TA-5O	353.1	1.8	2
TA-2B	496.5	1.8	2
TA-31O	804.2	2	2.2
TA-25O	305.1	1.8	2
TA-37B	320.7	1.8	2
TA-53t	446.2	1.9	2.2
TA-20O	880.4	2	2.3
TA-18B	317.8	1.9	2.2
TA-28B	545.3	1.8	2
TA-44t	337.8	2	2.2
TA-32t	300.7	1.8	2
TA-40B	423.2	1.8	2
TA-49t	433.5	1.8	2
TA-5A	1030.8	1.8	2
TA-16B	1196	1.8	2
TA-12A	470.5	1.9	2.2
TA-46	469.6	1.8	2
TA-25t	408.7	1.8	2
TA-44B	364.4	1.8	2
TA-1	450.9	1.8	2
TA-40t	344.9	1.8	2
TA-23A	626.1	1.8	2
TA-28A	662.8	1.9	2.2
TA-30A	421.1	1.8	2
TA-11T	470.4	1.8	2.1
TA-46t	350.8	1.8	2
TA-29A	376	1.8	2
TA-21O	454.6	2	2.3
TA-31t	488.4	2	2.3
TA-33O	305.5	1.9	2.2
TA-38t	320.4	1.8	2
TA-42t	471.3	1.8	2
TA-44	576.6	1.8	2
TA-27	395.7	1.8	2
TA-33t	406.6	2	2.2
TA-10A	421.7	1.9	2.2
TA-33A	372.1	1.8	2
TA-35t	431.8	1.8	2
TA-7O	474.4	2	2.2
TA-23O	455.8	1.8	2
TA-35A	402.1	1.8	2
TA-4A	2842.5	1.8	2
TA-37t	400.9	1.8	2
TA-15A	403.3	1.8	2
TA-16O	402.3	1.8	2.1
TA-2O	410.6	1.8	2
TA-38B	342.2	1.9	2.2
TA-9A	710	1.8	2
TA-10T	480.5	1.8	2
TA-1O	528.7	2	2.3
TA-21T	509	1.8	2
TA-36B	209.1	1.8	2
TA-34B	856.1	1.8	2
TA-14B	406.7	1.8	2
TA-18T	706.9	1.8	2
TA-25B	455.2	1.8	2
TA-36A	372.2	2	2.2
TA-24B	210	1.8	2
TA-23B	305.7	1.8	2
TA-4T	395.5	1.8	2
TA-28t	295.3	1.8	2
TA-54t	252	1.8	2.1
TA-29O	622	1.8	2
TA-24A	409.4	1.8	2
TA-8O	363.8	1.8	2.1
TA-17T	348.1	1.9	2.2
TA-21B	302.9	1.8	2
TA-9T	434	1.8	2
TA-15T	435.6	1.8	2
TA-50t	411.5	1.8	2
TA-14O	360.1	1.8	2.1

## Sheet: Polyps-Adenomas
Cod. Polyps and Adenomas	[]ng/µL	260/280	260/230
1P	332.1	1.8	2
2P	436.2	1.8	2
3P	423.2	1.8	2
5A	327.8	1.9	2.2
6P	870.4	1.8	2
7A	470.5	1.9	2.2
8A	536.8	1.8	2
9L	881.2	1.8	2
10L	345.8	1.8	2
12P	956.6	1.8	2
13P	354.9	1.9	2.2
14I	432.1	1.9	2.2
15L	345.8	1.9	2.2
16A	414.7	1.8	2
17A	348.8	1.8	2
19A	325.5	1.8	2
20A	387.7	1.8	2
21P	435.8	1.8	2
22I	445.1	1.9	2.2
23I	490.9	1.8	2
24P	482.3	1.8	2
25P	327.4	1.8	2
26P	458.2	1.9	2.2
27P	962.1	1.9	2.2
29A	257.3	2	2.2
29A	783.1	1.8	2
30L	298.1	1.8	2
31I	410.6	1.8	2
32A	456.2	1.9	2.2
33A	581.4	2	2.1
